# Supplementary material for: The role of neuropeptide-Y in nandrolone decanoate-induced attenuation of antidepressant effect of exercise
Source: PLoS One. 2017 Jun 5;12(6):e0178922. doi: 10.1371/journal.pone.0178922 (PMC5459494; doi:10.1371/journal.pone.0178922)
Supplement: S2 File — (XLSX) [file pone.0178922.s002.xlsx]

## Sheet: Sheet2
S1 File. Raw data
	A. Parameters obtained in TST				B. Serum hormones levels		C. Number of NPY immunoreactive neurons in hippocampal tissue
	Latency to the first immobility (s)	Number of immobility episodes	Total duration of immobility (s)	Average duration of an immobility episode	NPY (pg/ml)	Cortisol (ng/ml)	CA1	CA2/3	Dentate gyrus
Control	50	12	160	13.33	243.663	91	14.4	18.6	9.1
	36	16	210	13.13	212.331	70.1	9.8	12.1	11
	86	6	160	26.67	172.892	63.1	7.3	11.8	8.7
	20	13	115	8.85	221.39	74.1	11.7	8.9	7
	39	12	128	10.67	143.663	92	10.7	12	8
	35	12	119	9.92	223.458	70.8	5.5	7.7	7.3
	16	17	209	12.29	154.99	62.4	9.1	10.7	9.7
	40	12	157	13.08	256.31	71.2	12.1	17.5	7.4
	72	7	193	27.57			4.9	7.8	12.1
	39	13	132	10.15			11.2	8.2	11.9
	50	13	142	10.92			13.8	19	6.9
Nandrolone	45	12	146	12.17	39.1625	61.5	8.8	7	8.9
	69	12	172	14.33	28.1636	40.2	7.5	8	8
	47	10	179	17.9	29.2282	51.2	7.8	8.2	7.8
	29	11	191	17.36	20.2726	111.6	6.9	7.1	8.7
	37	7	158	22.57	70.2547	63.3	4.4	9	3.4
	58	13	143	11	80.3697	42.1	4.6	5.1	2.8
	20	11	128	11.64	91.2496	52.2	6.1	9.5	3.7
	63	10	167	16.7	85.2145	114.5	6	8.8	8.7
	36	14	210	15			4.3	5.9	3.1
	67	14	196	14			7.2	10.2	3.8
	41	5	136	27.2			10.8	13.2	11.9
Exercise	55	14	102	7.29	239.901	80.9	13.8	18.4	18.9
	44	9	74	8.22	241.323	32.2	17.1	11.4	12.1
	8	9	57	6.33	214.958	71.9	17.6	16.3	10.9
	42	13	120	9.23	171.648	81.7	22.5	13.9	10.7
	29	7	144	20.57	256.325	31.6	17.6	11.7	11.2
	16	13	57	4.38	264.349	72.1	18.4	12.7	12
	5	10	57	5.7	125.21	80.3	23.6	19.4	13.2
	38	10	57	5.7	380.38	71.2	19.4	18.2	14.9
	28	6	104	17.33			26.4	10.8	9.2
	36	9	89	9.89			13.6	19.6	9.4
	63	16	47	2.94			19	17.9	16.6
Nandrolone+Exercise	25	10	161	16.1	132.817	45.9	7.9	15.8	10.8
	48	10	97	9.7	205.6	72.3	8.6	8.9	13.5
	51	6	92	15.33	106.552	56.2	14.4	11.4	12.2
	36	9	81	9	164.318	46.3	14.3	14.5	14.8
	71	16	97	6.06	156.315	120.6	12.3	13.6	11.1
	17	8	99	12.38	169.248	102.3	8.9	12.1	11.1
	42	9	78	8.67	250.699	65.4	13.8	16.7	14.4
	26	11	141	12.82	142.314	60.3	14.5	8.3	12.4
	59	7	115	16.43			7.7	9.1	9.8
	27	9	79	8.78			16.6	9.2	15.6
	42	15	92	6.13			10.2	17.2	10.2
